# Supplementary material for: Associations between emotions expressed in internet news and subsequent emotional content on twitter
Source: Heliyon. 2022 Dec 5;8(12):e12133. doi: 10.1016/j.heliyon.2022.e12133 (PMC9763764; doi:10.1016/j.heliyon.2022.e12133)
Supplement: Supplementary Table 1 [file mmc1.xlsx]

## Sheet: Sheet1
Supplementary Table 1.
Lagged correlations with 95% confidence intervals and p-values
	News topic	Lag	Variable	Lagged r	95% C. I.	p
Non-corrected data
	Coronavirus	-4	posemo	-0.0330533	-0.153 to 0.087	0.590077
	Coronavirus	-3	posemo	-0.021142	-0.141 to 0.099	0.730448
	Coronavirus	-2	posemo	-0.0432226	-0.163 to 0.077	0.481055
	Coronavirus	-1	posemo	-0.0959666	-0.216 to 0.024	0.11704
	Coronavirus	0	posemo	-0.113756	-0.233 to 0.006	0.0629425
	Coronavirus	1	posemo	-0.084449	-0.204 to 0.035	0.168052
	Coronavirus	2	posemo	-0.030804	-0.151 to 0.089	0.615636
	Coronavirus	3	posemo	-0.00556972	-0.125 to 0.114	0.927687
	Coronavirus	4	posemo	0.0128471	-0.107 to 0.133	0.834182
	Coronavirus	-4	negemo	0.107624	-0.012 to 0.227	0.0786174
	Coronavirus	-3	negemo	0.11367	-0.006 to 0.233	0.0631432
	Coronavirus	-2	negemo	0.0836649	-0.036 to 0.203	0.17205
	Coronavirus	-1	negemo	0.0718368	-0.048 to 0.192	0.241182
	Coronavirus	0	negemo	0.129802	0.010 to 0.250	0.033669
	Coronavirus	1	negemo	0.154594	0.035 to 0.274	0.011269
	Coronavirus	2	negemo	0.130726	0.011 to 0.250	0.0324138
	Coronavirus	3	negemo	0.0660194	-0.054 to 0.186	0.281522
	Coronavirus	4	negemo	0.10566	-0.014 to 0.225	0.0842624
	Coronavirus	-4	anx	-0.0488865	-0.169 to 0.071	0.425426
	Coronavirus	-3	anx	-0.0870382	-0.207 to 0.033	0.155341
	Coronavirus	-2	anx	-0.101609	-0.221 to 0.018	0.0969284
	Coronavirus	-1	anx	-0.121344	-0.241 to -0.002	0.0471948
	Coronavirus	0	anx	-0.0974076	-0.217 to 0.022	0.111618
	Coronavirus	1	anx	-0.110621	-0.230 to 0.009	0.0706017
	Coronavirus	2	anx	-0.137981	-0.258 to -0.018	0.0238767
	Coronavirus	3	anx	-0.116807	-0.237 to 0.003	0.0561558
	Coronavirus	4	anx	-0.131671	-0.251 to -0.012	0.0311727
	Coronavirus	-4	anger	0.149702	0.030 to 0.269	0.0141627
	Coronavirus	-3	anger	0.180616	0.061 to 0.300	0.00300295
	Coronavirus	-2	anger	0.181907	0.062 to 0.302	0.0027989
	Coronavirus	-1	anger	0.233076	0.113 to 0.353	<.001
	Coronavirus	0	anger	0.28107	0.161 to 0.401	<.001
	Coronavirus	1	anger	0.300966	0.181 to 0.421	<.001
	Coronavirus	2	anger	0.276705	0.157 to 0.396	<.001
	Coronavirus	3	anger	0.270461	0.151 to 0.390	<.001
	Coronavirus	4	anger	0.281907	0.162 to 0.402	<.001
	Coronavirus	-4	sad	0.176131	0.056 to 0.296	0.00382115
	Coronavirus	-3	sad	0.247083	0.127 to 0.367	<.001
	Coronavirus	-2	sad	0.192583	0.073 to 0.312	0.00153656
	Coronavirus	-1	sad	0.146939	0.027 to 0.267	0.0160692
	Coronavirus	0	sad	0.181477	0.062 to 0.301	0.00286535
	Coronavirus	1	sad	0.196565	0.077 to 0.316	0.00121862
	Coronavirus	2	sad	0.215484	0.096 to 0.335	<.001
	Coronavirus	3	sad	0.173758	0.054 to 0.293	0.00433114
	Coronavirus	4	sad	0.188382	0.069 to 0.308	0.00195291
	Disease	-4	posemo	0.1799	0.060 to 0.300	0.00312195
	Disease	-3	posemo	0.116551	-0.003 to 0.236	0.0567025
	Disease	-2	posemo	0.072478	-0.047 to 0.192	0.236997
	Disease	-1	posemo	-0.0103158	-0.130 to 0.109	0.86651
	Disease	0	posemo	-0.0697954	-0.190 to 0.050	0.25485
	Disease	1	posemo	-0.0246673	-0.144 to 0.095	0.687688
	Disease	2	posemo	0.0836211	-0.036 to 0.203	0.172275
	Disease	3	posemo	0.115085	-0.005 to 0.235	0.0599075
	Disease	4	posemo	0.102094	-0.018 to 0.222	0.0953373
	Disease	-4	negemo	0.0617705	-0.058 to 0.181	0.313713
	Disease	-3	negemo	0.123465	0.004 to 0.243	0.0434355
	Disease	-2	negemo	0.231878	0.112 to 0.352	<.001
	Disease	-1	negemo	0.224334	0.105 to 0.344	<.001
	Disease	0	negemo	0.199647	0.080 to 0.319	0.00101535
	Disease	1	negemo	0.12215	0.002 to 0.242	0.0457358
	Disease	2	negemo	0.102586	-0.017 to 0.222	0.0937436
	Disease	3	negemo	0.152628	0.033 to 0.272	0.0123623
	Disease	4	negemo	0.180932	0.061 to 0.301	0.00295184
	Disease	-4	anx	0.0118404	-0.108 to 0.132	0.847008
	Disease	-3	anx	0.103932	-0.016 to 0.224	0.0894916
	Disease	-2	anx	0.0890013	-0.031 to 0.209	0.146199
	Disease	-1	anx	0.0525449	-0.067 to 0.172	0.391573
	Disease	0	anx	0.0758108	-0.044 to 0.196	0.216066
	Disease	1	anx	0.0062	-0.114 to 0.126	0.919531
	Disease	2	anx	0.0130368	-0.107 to 0.133	0.83177
	Disease	3	anx	0.0135562	-0.106 to 0.133	0.825173
	Disease	4	anx	0.0492692	-0.070 to 0.169	0.421807
	Disease	-4	anger	0.226948	0.107 to 0.347	<.001
	Disease	-3	anger	0.240056	0.120 to 0.360	<.001
	Disease	-2	anger	0.313618	0.194 to 0.433	<.001
	Disease	-1	anger	0.363629	0.244 to 0.483	<.001
	Disease	0	anger	0.423163	0.303 to 0.543	<.001
	Disease	1	anger	0.398906	0.279 to 0.519	<.001
	Disease	2	anger	0.362347	0.243 to 0.482	<.001
	Disease	3	anger	0.352184	0.232 to 0.472	<.001
	Disease	4	anger	0.374339	0.255 to 0.494	<.001
	Disease	-4	sad	0.0360268	-0.084 to 0.156	0.557057
	Disease	-3	sad	0.0432743	-0.076 to 0.163	0.48053
	Disease	-2	sad	0.0725688	-0.047 to 0.192	0.236409
	Disease	-1	sad	0.11949	0.000 to 0.239	0.0507013
	Disease	0	sad	0.149498	0.030 to 0.269	0.0142963
	Disease	1	sad	0.0376218	-0.082 to 0.157	0.539721
	Disease	2	sad	0.0130813	-0.107 to 0.133	0.831204
	Disease	3	sad	0.037434	-0.082 to 0.157	0.541749
	Disease	4	sad	0.0397205	-0.080 to 0.159	0.517328
Data corrected for auto-correlation						<.001
	Coronavirus	-4	posemo	0.0944501	-0.025 to 0.214	0.122967
	Coronavirus	-3	posemo	0.0123536	-0.107 to 0.132	0.840464
	Coronavirus	-2	posemo	-0.02742	-0.147 to 0.092	0.654968
	Coronavirus	-1	posemo	-0.186463	-0.306 to -0.067	0.00217527
	Coronavirus	0	posemo	-0.110937	-0.231 to 0.009	0.0697974
	Coronavirus	1	posemo	0.00534419	-0.114 to 0.125	0.930608
	Coronavirus	2	posemo	0.132744	0.013 to 0.252	0.0298125
	Coronavirus	3	posemo	0.0399943	-0.080 to 0.160	0.514443
	Coronavirus	4	posemo	0.0426139	-0.077 to 0.162	0.48726
	Coronavirus	-4	negemo	0.014352	-0.105 to 0.134	0.815089
	Coronavirus	-3	negemo	0.0563234	-0.063 to 0.176	0.358371
	Coronavirus	-2	negemo	0.00798762	-0.112 to 0.128	0.896445
	Coronavirus	-1	negemo	0.00368885	-0.116 to 0.123	0.95207
	Coronavirus	0	negemo	0.0709688	-0.049 to 0.191	0.24693
	Coronavirus	1	negemo	0.089971	-0.030 to 0.210	0.141837
	Coronavirus	2	negemo	0.059124	-0.061 to 0.179	0.334935
	Coronavirus	3	negemo	-0.0433141	-0.163 to 0.076	0.480126
	Coronavirus	4	negemo	0.0980426	-0.022 to 0.218	0.109292
	Coronavirus	-4	anx	-0.0598751	-0.180 to 0.060	0.32882
	Coronavirus	-3	anx	-0.0630709	-0.183 to 0.057	0.303614
	Coronavirus	-2	anx	-0.0549181	-0.175 to 0.065	0.370508
	Coronavirus	-1	anx	-0.0725436	-0.192 to 0.047	0.236572
	Coronavirus	0	anx	-0.0142809	-0.134 to 0.105	0.815989
	Coronavirus	1	anx	-0.0516356	-0.171 to 0.068	0.399832
	Coronavirus	2	anx	-0.0813517	-0.201 to 0.038	0.184257
	Coronavirus	3	anx	-0.0316129	-0.151 to 0.088	0.606389
	Coronavirus	4	anx	-0.0650582	-0.185 to 0.055	0.288601
	Coronavirus	-4	anger	0.037353	-0.082 to 0.157	0.542625
	Coronavirus	-3	anger	0.0749563	-0.045 to 0.195	0.221302
	Coronavirus	-2	anger	0.0193459	-0.100 to 0.139	0.752568
	Coronavirus	-1	anger	0.0802749	-0.039 to 0.200	0.190152
	Coronavirus	0	anger	0.106432	-0.013 to 0.226	0.0820069
	Coronavirus	1	anger	0.13438	0.015 to 0.254	0.0278353
	Coronavirus	2	anger	0.0736545	-0.046 to 0.193	0.229451
	Coronavirus	3	anger	0.0607791	-0.059 to 0.181	0.321558
	Coronavirus	4	anger	0.128233	0.009 to 0.248	0.0358947
	Coronavirus	-4	sad	-0.0145238	-0.134 to 0.105	0.812916
	Coronavirus	-3	sad	0.171262	0.052 to 0.291	0.00493301
	Coronavirus	-2	sad	-0.0108329	-0.131 to 0.109	0.859887
	Coronavirus	-1	sad	-0.0428727	-0.163 to 0.077	0.484616
	Coronavirus	0	sad	0.0769145	-0.043 to 0.197	0.209436
	Coronavirus	1	sad	0.0787727	-0.041 to 0.198	0.198605
	Coronavirus	2	sad	0.113858	-0.006 to 0.234	0.0627053
	Coronavirus	3	sad	-0.00832255	-0.128 to 0.111	0.892128
	Coronavirus	4	sad	0.111817	-0.008 to 0.232	0.0675954
	Disease	-4	posemo	0.195864	0.076 to 0.316	0.00126982
	Disease	-3	posemo	0.019968	-0.100 to 0.140	0.744882
	Disease	-2	posemo	0.0244027	-0.095 to 0.144	0.690866
	Disease	-1	posemo	-0.0473354	-0.167 to 0.072	0.440277
	Disease	0	posemo	-0.0808382	-0.201 to 0.039	0.187051
	Disease	1	posemo	-0.0150507	-0.135 to 0.105	0.806261
	Disease	2	posemo	0.0980626	-0.022 to 0.218	0.109219
	Disease	3	posemo	0.0756318	-0.044 to 0.195	0.217156
	Disease	4	posemo	0.0346701	-0.085 to 0.154	0.572012
	Disease	-4	negemo	0.0297852	-0.090 to 0.150	0.627369
	Disease	-3	negemo	0.0475269	-0.072 to 0.167	0.438428
	Disease	-2	negemo	0.164658	0.045 to 0.284	0.00690429
	Disease	-1	negemo	0.0927151	-0.027 to 0.212	0.130031
	Disease	0	negemo	0.0927759	-0.027 to 0.212	0.129778
	Disease	1	negemo	0.00933626	-0.110 to 0.129	0.879084
	Disease	2	negemo	0.0049353	-0.115 to 0.125	0.935905
	Disease	3	negemo	0.0799055	-0.040 to 0.200	0.192206
	Disease	4	negemo	0.0799376	-0.040 to 0.200	0.192027
	Disease	-4	anx	-0.00669172	-0.126 to 0.113	0.913173
	Disease	-3	anx	0.105114	-0.015 to 0.225	0.0858852
	Disease	-2	anx	0.0550181	-0.065 to 0.175	0.369636
	Disease	-1	anx	0.0178012	-0.102 to 0.138	0.771756
	Disease	0	anx	0.0659444	-0.054 to 0.186	0.282069
	Disease	1	anx	-0.0217287	-0.141 to 0.098	0.723269
	Disease	2	anx	0.0110324	-0.109 to 0.131	0.857333
	Disease	3	anx	0.00493831	-0.115 to 0.125	0.935866
	Disease	4	anx	0.0487575	-0.071 to 0.168	0.426651
	Disease	-4	anger	0.108214	-0.012 to 0.228	0.0769857
	Disease	-3	anger	0.00851544	-0.111 to 0.128	0.889644
	Disease	-2	anger	0.112257	-0.007 to 0.232	0.0665149
	Disease	-1	anger	0.0892223	-0.031 to 0.209	0.145196
	Disease	0	anger	0.187389	0.068 to 0.307	0.00206528
	Disease	1	anger	0.0941664	-0.026 to 0.214	0.124101
	Disease	2	anger	0.0479588	-0.072 to 0.168	0.434273
	Disease	3	anger	0.0484265	-0.071 to 0.168	0.4298
	Disease	4	anger	0.156649	0.037 to 0.276	0.0102188
	Disease	-4	sad	0.0107362	-0.109 to 0.130	0.861124
	Disease	-3	sad	0.019816	-0.100 to 0.140	0.746758
	Disease	-2	sad	0.0344631	-0.085 to 0.154	0.57431
	Disease	-1	sad	0.071944	-0.048 to 0.192	0.240479
	Disease	0	sad	0.13408	0.014 to 0.254	0.0281888
	Disease	1	sad	0.00723603	-0.112 to 0.127	0.906142
	Disease	2	sad	-0.00569129	-0.125 to 0.114	0.926114
	Disease	3	sad	0.0276719	-0.092 to 0.147	0.652006
	Disease	4	sad	-0.0055632	-0.125 to 0.114	0.927772
Note. posemo: positive emotions, negemo: negative emotions, anx: anxiety, sad: sadness, lagged r: cross-correlation, 95% C. I.: 95% confidence interval, p: probability value
